# Supplementary material for: Application of machine learning to understand child marriage in India
Source: SSM Popul Health. 2020 Dec 5;12:100687. doi: 10.1016/j.ssmph.2020.100687 (PMC7732880; doi:10.1016/j.ssmph.2020.100687)
Supplement: Multimedia component 1 [file mmc1.xml]

<?xml version="1.0" encoding="UTF-8" standalone="no"?><data:data><datasets><author>anitaraj@ucsd.edu</author><type>0</type><dataset><value>1</value><reason>The authors do not have permission to share data</reason><comments/></dataset></datasets></data:data>
